# Supplementary material for: Genome-Wide Copy Number Variations Using SNP Genotyping in a Mixed Breed Swine Population
Source: PLoS One. 2015 Jul 14;10(7):e0133529. doi: 10.1371/journal.pone.0133529 (PMC4501702; doi:10.1371/journal.pone.0133529)
Supplement: S1 Table — Chromosome position, length, and number of pigs contributing to each of the 502 CNVR identified in the present study. (XLSX) [file pone.0133529.s001.xlsx]

## Sheet: Sheet1
CNVR	Chr	start	end	length	# pigs
1	1	3359212	3458697	99485	2
2	1	5395130	5488329	93199	2
3	1	6685438	6809701	124263	197
4	1	9569871	9622704	52833	2
5	1	9984841	10070322	85481	7
6	1	14097455	14342009	244554	3
7	1	17037653	17130047	92394	2
8	1	25672124	25822112	149988	37
9	1	31199003	31274799	75796	3
10	1	35373793	35500839	127046	41
11	1	48913543	48997120	83577	188
12	1	49368370	49492820	124450	31
13	1	49893718	49949838	56120	4
14	1	52040272	52093058	52786	12
15	1	55195603	55354812	159209	2
16	1	60724063	60745577	21514	7
17	1	60971487	61061066	89579	2
18	1	63025136	63087147	62011	3
19	1	64915491	65086290	170799	25
20	1	70701949	70784564	82615	36
21	1	74820785	74849217	28432	3
22	1	75085918	75151870	65952	5
23	1	79246339	79339253	92914	2
24	1	92409969	92547817	137848	87
25	1	97924182	97965258	41076	43
26	1	98775053	98820531	45478	87
27	1	100050453	100165684	115231	87
28	1	102125743	102169351	43608	6
29	1	102645299	102739104	93805	32
30	1	108720465	108797807	77342	23
31	1	109500632	109731334	230702	2
32	1	111738386	111826272	87886	5
33	1	112020121	112026700	6579	2
34	1	115349256	115378453	29197	400
35	1	132155371	132217476	62105	3
36	1	134530373	134796719	266346	7
37	1	138810036	138927010	116974	48
38	1	143671697	143757077	85380	4
39	1	159755985	184343153	24587168	29
40	1	191734697	191766644	31947	14
41	1	192637719	192978414	340695	851
42	1	195758670	196098613	339943	10
43	1	218007242	218141657	134415	2
44	1	219857953	220043166	185213	22
45	1	251522457	254606493	3084036	374
46	1	262593090	262688309	95219	2
47	1	265247449	265399438	151989	2
48	1	278639333	278658095	18762	15
49	1	287361527	287428107	66580	18
50	1	293426950	293537599	110649	14
51	1	293928611	293991451	62840	9
52	1	294821197	295288944	467747	69
53	1	295837762	295976006	138244	12
54	1	296747603	296854248	106645	81
55	1	303622360	303714725	92365	10
56	1	304963552	305110723	147171	4
57	1	307050821	309037070	1986249	3
58	1	311929351	312952280	1022929	380
59	1	314869367	314949239	79872	2
60	2	1771969	2010989	239020	3
61	2	2191733	2389080	197347	10
62	2	2610042	2715091	105049	4
63	2	6448973	6495629	46656	2
64	2	7958572	8059857	101285	2
65	2	8386250	8512583	126333	173
66	2	11098846	11155703	56857	4
67	2	13853694	13902607	48913	4
68	2	24003402	24340490	337088	11
69	2	24825958	25134882	308924	8
70	2	25587407	26166016	578609	44
71	2	33100404	33152528	52124	69
72	2	36360639	45171822	8811183	10
73	2	46336045	47352392	1016347	235
74	2	48203262	50036241	1832979	3
75	2	68747003	68920037	173034	2
76	2	76037121	84483509	8446388	13
77	2	90946049	91047026	100977	10
78	2	92454737	92524243	69506	29
79	2	94532031	94631894	99863	6
80	2	105472592	107601327	2128735	19
81	2	108706036	112120819	3414783	392
82	2	115316016	115815947	499931	7
83	2	116027693	116272068	244375	10
84	2	117677866	122445771	4767905	5
85	2	126099739	126226938	127199	2
86	2	127165136	128814624	1649488	2
87	2	135109596	135194297	84701	3
88	2	135378868	135919063	540195	32
89	2	136498381	137110143	611762	16
90	2	142436572	142820672	384100	6
91	3	1797692	2293755	496063	5
92	3	2623660	3668375	1044715	13
93	3	4415709	5406113	990404	7
94	3	11450045	11694292	244247	38
95	3	15307414	15346560	39146	2
96	3	28333000	31290021	2957021	5
97	3	35831440	47511486	11680046	11
98	3	64636493	64693364	56871	21
99	3	94469015	94581096	112081	2
100	3	105694950	105742748	47798	4
101	3	109404008	109480173	76165	3
102	3	111512673	111778346	265673	44
103	3	112552002	112594087	42085	3
104	3	113941940	113993246	51306	577
105	3	117213312	117308225	94913	6
106	3	125568712	125648742	80030	4
107	3	128331550	128378923	47373	44
108	3	135220577	135371413	150836	12
109	3	138053334	138213648	160314	10
110	3	144033152	144353522	320370	4
111	4	1155292	1180051	24759	2
112	4	15946822	15977749	30927	2
113	4	16237948	16259502	21554	26
114	4	19478133	19548139	70006	2
115	4	25283220	29298077	4014857	237
116	4	31683793	31943527	259734	2
117	4	50954066	51019381	65315	20
118	4	63090978	63149439	58461	5
119	4	110253666	110401734	148068	31
120	4	115874092	115983715	109623	3
121	4	118415227	118669009	253782	22
122	4	124645650	124675286	29636	7
123	4	124955661	124982191	26530	10
124	4	125701220	125747267	46047	2
125	4	127546527	127645367	98840	28
126	4	134095050	134159362	64312	3
127	5	3707201	3844970	137769	24
128	5	11579846	11864200	284354	7
129	5	12353793	12429770	75977	2
130	5	14721003	14791476	70473	2
131	5	26724413	26895376	170963	76
132	5	31406056	31462165	56109	6
133	5	32070310	32300493	230183	2
134	5	34074021	34107781	33760	6
135	5	39105694	39775046	669352	221
136	5	40357188	40704565	347377	92
137	5	43652743	44160478	507735	14
138	5	60894910	61020546	125636	387
139	5	63996258	64057971	61713	2
140	5	64347351	64411784	64433	3
141	5	75540116	79231387	3691271	171
142	5	83396126	83695410	299284	2
143	5	86401683	87468957	1067274	3
144	5	91171854	91226938	55084	2
145	5	95622263	95787046	164783	62
146	5	96275402	96415729	140327	5
147	5	102551277	102635350	84073	8
148	6	11724228	12857416	1133188	10
149	6	13731501	13812780	81279	3
150	6	14097651	14173258	75607	8
151	6	14782461	14905615	123154	2
152	6	29381083	29509178	128095	36
153	6	33801284	34035442	234158	4
154	6	36648106	36690742	42636	3
155	6	63059562	63146455	86893	4
156	6	63950022	64086776	136754	7
157	6	68937294	68986121	48827	12
158	6	73282243	73964739	682496	2
159	6	74802007	77215259	2413252	3
160	6	85845402	85994639	149237	2
161	6	91279251	114411591	23132340	6
162	6	117663786	117686275	22489	2
163	6	125638726	125803062	164336	2
164	6	132065391	132301053	235662	2
165	6	134682735	134691917	9182	56
166	6	137750402	143165524	5415122	46
167	6	144303288	144547947	244659	17
168	6	153471363	153546620	75257	10
169	7	8185515	8326917	141402	58
170	7	9772317	10031634	259317	3
171	7	11090833	11223472	132639	2
172	7	16088980	16185178	96198	2
173	7	18421695	18515211	93516	2
174	7	26157006	26502588	345582	10
175	7	30592665	30674291	81626	6
176	7	44115770	44467502	351732	16
177	7	50564363	50625821	61458	2
178	7	51894604	51991520	96916	2
179	7	61964590	62067449	102859	27
180	7	76291006	76463729	172723	405
181	7	81822254	82096915	274661	16
182	7	82332463	82483574	151111	4
183	7	87221587	87420262	198675	3
184	7	95983909	96022766	38857	2
185	7	106937806	108413323	1475517	15
186	7	133740943	133768886	27943	114
187	8	424992	849384	424392	10
188	8	10376289	10453384	77095	2
189	8	11675966	11834418	158452	2
190	8	11884857	11917243	32386	2
191	8	14098860	14157126	58266	2
192	8	18382247	18422329	40082	2
193	8	27583891	27689768	105877	20
194	8	36886687	36972966	86279	4
195	8	43425757	43878303	452546	261
196	8	48315639	48568947	253308	2
197	8	69865380	69973631	108251	25
198	8	79177817	80677463	1499646	3
199	8	81136010	86466383	5330373	13
200	8	99366589	99634601	268012	4
201	8	100645137	100744232	99095	334
202	8	110438610	120622068	10183458	631
203	8	130909239	130972719	63480	4
204	8	136758856	136915280	156424	9
205	8	138697196	138734856	37660	2
206	8	140476949	140522547	45598	4
207	9	21707	6061426	6039719	22
208	9	10879837	11355126	475289	53
209	9	12467807	12664637	196830	2
210	9	21392688	22198816	806128	20
211	9	22554038	22618281	64243	18
212	9	24625770	24695732	69962	3
213	9	29675314	29872932	197618	3
214	9	31115637	37614742	6499105	6
215	9	40153497	40154430	933	7
216	9	40925223	41028871	103648	2
217	9	64410415	70319316	5908901	103
218	9	74515954	97748730	23232776	18
219	9	99893748	100087298	193550	35
220	9	115521564	115726367	204803	106
221	9	136281944	136602162	320218	6
222	10	714535	933652	219117	7
223	10	5385613	5608014	222401	298
224	10	5874071	6093540	219469	47
225	10	6338929	6389923	50994	2
226	10	7453190	7531500	78310	2
227	10	11654672	11694257	39585	4
228	10	14312061	14398155	86094	9
229	10	18766282	18791170	24888	4
230	10	21089764	21252527	162763	2
231	10	21678127	22070320	392193	8
232	10	29963291	30140466	177175	12
233	10	30864813	32526661	1661848	53
234	10	36895057	37039999	144942	7
235	10	38616181	38702675	86494	2
236	10	39480016	39538974	58958	3
237	10	43723838	43951192	227354	2
238	10	45864027	49121399	3257372	25
239	10	52086865	52174609	87744	18
240	10	53939073	58580639	4641566	33
241	10	59776917	59815833	38916	13
242	10	60381779	61491282	1109503	152
243	10	64593820	64781542	187722	13
244	10	68478957	68621773	142816	2
245	10	73122617	73852395	729778	97
246	11	1758794	1819095	60301	20
247	11	2512912	4751774	2238862	83
248	11	7808010	7964010	156000	2
249	11	8253140	8372688	119548	2
250	11	8638030	9156733	518703	15
251	11	10431513	10533633	102120	58
252	11	11542002	12097082	555080	11
253	11	12339097	12663327	324230	19
254	11	14374051	14603126	229075	4
255	11	16529019	16634421	105402	4
256	11	17464771	17776253	311482	40
257	11	20304314	20567616	263302	33
258	11	23769493	55496879	31727386	868
259	11	56663341	56711658	48317	2
260	11	57250305	71737104	14486799	741
261	11	73009994	73249203	239209	29
262	11	73961663	74119548	157885	7
263	11	74186984	74262957	75973	42
264	11	74740641	74858206	117565	7
265	11	75128936	75264115	135179	7
266	11	75376456	75525845	149389	2
267	11	75631702	76208908	577206	12
268	11	76943268	77135464	192196	73
269	11	79256052	79567420	311368	29
270	11	79695576	79761073	65497	11
271	11	80248119	80335643	87524	5
272	11	80480080	80863068	382988	6
273	12	79499	490194	410695	2
274	12	5026780	5417286	390506	6
275	12	6459471	10698900	4239429	6
276	12	11110841	11161527	50686	4
277	12	15141876	15222153	80277	15
278	12	17336109	17667894	331785	145
279	12	18614641	18686677	72036	38
280	12	23050199	23189353	139154	2
281	12	23711366	24770970	1059604	131
282	12	25879919	25970750	90831	5
283	12	26713916	39865928	13152012	482
284	12	41500341	41556801	56460	5
285	12	43261345	43468396	207051	7
286	12	44523797	45304676	780879	44
287	12	47210735	49891882	2681147	143
288	12	50340264	50546521	206257	53
289	12	52231836	52633166	401330	5
290	12	56160630	58064000	1903370	31
291	12	60604971	60683010	78039	2
292	12	62600493	63499825	899332	11
293	13	785079	3505584	2720505	136
294	13	5696865	5963268	266403	18
295	13	6304206	7193012	888806	3
296	13	8050545	8160904	110359	94
297	13	9372062	9580136	208074	16
298	13	9684124	9889880	205756	5
299	13	11292386	11778021	485635	50
300	13	12316673	12422724	106051	3
301	13	14077506	14223502	145996	19
302	13	14955860	15058867	103007	76
303	13	15368089	15400515	32426	4
304	13	23164865	23296705	131840	2
305	13	27557215	27607002	49787	2
306	13	29186450	29267340	80890	2
307	13	38657795	38691669	33874	5
308	13	50318094	50387505	69411	3
309	13	58259076	61251568	2992492	26
310	13	68045456	68128761	83305	20
311	13	85882524	88076611	2194087	779
312	13	89807801	103926019	14118218	1129
313	13	105592231	105646203	53972	18
314	13	107689213	117014839	9325626	749
315	13	118998430	119145398	146968	34
316	13	120146163	120292763	146600	2
317	13	120310468	125357818	5047350	12
318	13	129157228	129270605	113377	4
319	13	129399054	129624372	225318	8
320	13	132162358	133152940	990582	46
321	13	134665310	135034976	369666	313
322	13	138113865	138259768	145903	2
323	13	138432873	138591603	158730	2
324	13	139751525	139917496	165971	110
325	13	141032835	141473318	440483	6
326	13	142228772	142902305	673533	42
327	13	143574087	143638483	64396	28
328	13	143866439	144167475	301036	2
329	13	145611903	145772099	160196	49
330	13	146534001	146755040	221039	2
331	13	147911289	148090109	178820	2
332	13	148254758	148551416	296658	19
333	13	149655789	149910462	254673	689
334	13	150711632	150790573	78941	2
335	13	151605482	151724642	119160	5
336	13	156408846	156585351	176505	2
337	13	157900972	158162478	261506	320
338	13	159731025	159985503	254478	7
339	13	161870402	161931711	61309	2
340	13	165873234	166379880	506646	110
341	13	170347492	170422763	75271	2
342	13	180783036	180843484	60448	25
343	13	182817466	183228987	411521	8
344	13	184316705	184358198	41493	13
345	13	188638800	188751722	112922	27
346	13	189917232	189949694	32462	4
347	13	190274454	190391508	117054	6
348	13	190544395	190814410	270015	2
349	13	192173536	192272753	99217	60
350	13	193208375	193406366	197991	44
351	13	194986994	195058227	71233	2
352	13	196120247	199196132	3075885	19
353	13	206171717	206424312	252595	2
354	13	212515967	214508515	1992548	43
355	13	215877282	216113503	236221	197
356	14	19309	647506	628197	3
357	14	2685137	2865914	180777	6
358	14	6661819	6747693	85874	5
359	14	7044168	8929033	1884865	8
360	14	9714666	14922687	5208021	124
361	14	16504932	21386789	4881857	296
362	14	21490307	21902332	412025	15
363	14	22149701	22387201	237500	201
364	14	23208698	23284529	75831	11
365	14	24854777	24906176	51399	6
366	14	25536856	25604141	67285	8
367	14	32802673	32974206	171533	2
368	14	47529479	51173806	3644327	2
369	14	55226713	55492906	266193	14
370	14	56083017	56114513	31496	2
371	14	57425366	57644094	218728	13
372	14	58610271	58652101	41830	2
373	14	58847222	67670130	8822908	206
374	14	68492081	68604989	112908	3
375	14	70086887	70192526	105639	5
376	14	73670989	73811889	140900	5
377	14	78068317	78101592	33275	9
378	14	78215492	78271405	55913	2
379	14	87889779	87955295	65516	4
380	14	88941175	89013097	71922	2
381	14	89170281	89213268	42987	2
382	14	89402152	89521045	118893	30
383	14	91102747	92290678	1187931	4
384	14	94578561	94941154	362593	62
385	14	96231580	118291290	22059710	780
386	14	118345381	118395858	50477	4
387	14	119922351	120474440	552089	4
388	14	121653781	121742851	89070	3
389	14	122043296	123339204	1295908	4
390	14	123626977	123957616	330639	5
391	14	127266589	127389495	122906	2
392	14	129117327	129579530	462203	62
393	14	131991211	132674947	683736	33
394	14	137895546	137953225	57679	7
395	14	144641312	144665611	24299	2
396	14	144818165	144909224	91059	267
397	14	151958813	151966150	7337	8
398	14	151993694	153786761	1793067	6
399	15	5289874	9294770	4004896	3
400	15	13218466	13314232	95766	2
401	15	13704441	14019896	315455	200
402	15	14193979	15336530	1142551	4
403	15	17336846	17425473	88627	23
404	15	17772757	17819850	47093	18
405	15	18477105	18609560	132455	6
406	15	18898352	18998615	100263	364
407	15	20774090	20934106	160016	9
408	15	21613487	22053476	439989	25
409	15	22614207	22821739	207532	8
410	15	31519099	31616874	97775	3
411	15	32847025	32933373	86348	10
412	15	33345252	33549017	203765	63
413	15	34267223	35010372	743149	271
414	15	35674168	36466755	792587	17
415	15	40592399	40754134	161735	20
416	15	41278898	41476357	197459	82
417	15	42771205	43052985	281780	3
418	15	49689335	49793482	104147	2
419	15	54795776	54908150	112374	2
420	15	54976176	55405994	429818	10
421	15	56675161	64041172	7366011	453
422	15	65558413	66003982	445569	16
423	15	69165040	70100850	935810	10
424	15	73043847	73085844	41997	27
425	15	73494750	73940530	445780	10
426	15	79845944	79978032	132088	42
427	15	84287330	84388841	101511	18
428	15	84693188	86067055	1373867	236
429	15	86856346	87027499	171153	96
430	15	117005135	120487102	3481967	332
431	15	122669225	128188575	5519350	114
432	15	128894662	132087893	3193231	139
433	15	135341571	135400109	58538	2
434	15	138133649	142299370	4165721	102
435	15	142509328	142604670	95342	7
436	15	142855439	143136083	280644	11
437	15	144794449	145033892	239443	30
438	15	145317536	145456357	138821	6
439	15	145832253	146260903	428650	77
440	15	148542044	148683898	141854	42
441	16	811494	1055062	243568	65
442	16	2745008	3194852	449844	22
443	16	4521158	6725076	2203918	182
444	16	7300333	17751141	10450808	12
445	16	17918046	18027175	109129	2
446	16	18897024	19133382	236358	24
447	16	20551439	20626505	75066	2
448	16	20845489	20946222	100733	3
449	16	21304134	21353953	49819	2
450	16	24912367	25038030	125663	10
451	16	29688427	31380801	1692374	31
452	16	45576076	51978563	6402487	25
453	16	51990535	52025075	34540	6
454	16	56649986	56693457	43471	3
455	16	58073577	58280609	207032	15
456	16	59261414	62288374	3026960	62
457	16	63944016	64872621	928605	31
458	16	65052136	65158156	106020	9
459	16	68394468	70677354	2282886	218
460	16	71070479	71129701	59222	9
461	16	71601633	71676371	74738	5
462	16	72892401	72978205	85804	14
463	16	73039197	73112450	73253	2
464	16	75625627	75880611	254984	74
465	16	77112083	77276865	164782	17
466	16	77403756	77479653	75897	2
467	16	78511186	78560312	49126	6
468	16	78744214	78785994	41780	4
469	16	79064262	79354841	290579	3
470	16	79601154	79942127	340973	5
471	16	82699064	82766421	67357	5
472	16	85304230	85383208	78978	2
473	16	86369091	86875355	506264	16
474	17	15174	1187183	1172009	238
475	17	2300488	2664460	363972	64
476	17	2879488	2991834	112346	106
477	17	3459317	3528734	69417	3
478	17	3989768	4221484	231716	95
479	17	5774581	5874676	100095	2
480	17	5974832	8302079	2327247	372
481	17	8900278	9219608	319330	6
482	17	9817080	10412407	595327	109
483	17	11263526	11361201	97675	2
484	17	12719287	12823885	104598	11
485	17	13901450	13983032	81582	2
486	17	16810129	17004143	194014	16
487	17	23852636	23923753	71117	2
488	17	24173209	24272318	99109	2
489	17	34326611	34657787	331176	4
490	17	42249725	42414787	165062	3
491	17	49830360	49842883	12523	2
492	17	51005778	51703201	697423	6
493	17	59400448	59523757	123309	11
494	17	62503506	62603285	99779	12
495	17	67605066	67639176	34110	7
496	18	11682037	11716253	34216	3
497	18	22043701	22271831	228130	28
498	18	32091506	32189513	98007	26
499	18	35436626	35558035	121409	26
500	18	41968801	42058245	89444	2
501	18	52196979	52425175	228196	2
502	18	56288762	59600842	3312080	158
